# Supplementary material for: Spp1 Contributes to Nano-Antimony Trioxide-Induced Male Reproductive Toxicity Associated with Inflammatory Response and Blood–Testis Barrier-Related Alterations
Source: Toxics. 2026 Jun 28;14(7):569. doi: 10.3390/toxics14070569 (PMC13418332; doi:10.3390/toxics14070569)
Supplement: Supplementary file 1 [file toxics-14-00569-s001.zip]

Archive with 1 entries (1 files):
- toxics-4354996-supplementary.pdf
